# Supplementary material for: A hierarchy of causes of death in senescent C. elegans
Source: bioRxiv. 2025 Aug 25:2025.08.21.671442. Preprint. [Version 1] doi: 10.1101/2025.08.21.671442 (PMC12407732; doi:10.1101/2025.08.21.671442)
Supplement: Supplement 1 [file media-1.xlsx]

## Sheet: SI guide
Ziehm tables for A hierarchy of causes of death in senescent C. elegans
Presented in this file are raw mortality data, which are supplementary to standard survival tables. This enables future investigators to reanalyze the data, for example, in data mining approaches, or for the purpose of resolving discrepancies between different published reports. To this end we employ a mortality data reporting format developed by M. Ziehm, which applies minimal reporting standard…
Ziehm tables can also include specification of causes of death or data censoring, as follows:
cen = censored, which may include the following reasons:
bag = bag of worms (death from internal hatching of eggs)
cont = contaminated (bacterial or fungal infection)
dis = disappeared (investigator failed to locate worm)
otw = on the wall (worms climbed wall of Petri dish and died from desiccation)
rup = rupture (internal organs extensively extruded through vulva)
death=dead worms
P = P death (death with pharyngeal infection)
p = p death (death without pharyngeal infection)

## Sheet: Empty Ziehm table
Publication:				Explanation:
Survival data contact:				Cohort name: as short and precise as possible
Date:				Description: optional longer description
Species:	C. elegans			Treatment / condition could be WT, chico+/-, CR 50%, drug adminitstration XY, etc
Definition of day 1:	First day of adulthood			Final format [type]-[DB]:[ID]-[dose] [unit]-[starttime] [unit]
Event/death definition:	No response to touch			Please provide database or literature references where possible.
Censoring definition:	<>			Type of event: for analysis everything apart from "death" will be interpreted as censor; with different censoring reasons explained in DB but not in analysis from file
Cohort name:	Control			Cohort name:				Cohort name:				Cohort name:				Cohort name:
Description:	Live bacteria			Description:				Description:				Description:				Description:
Strain (background):	N2 CGCH			Strain (background):	N2			Strain (background):	N2			Strain (background):	N2			Strain (background):	N2
Sex (gender):	Hermaphrodites			Sex (gender):	Hermaphrodites			Sex (gender):	Hermaphrodites			Sex (gender):	Hermaphrodites			Sex (gender):	Hermaphrodites
Matings:	Selfing			Matings:	Selfing			Matings:	Selfing			Matings:	Selfing			Matings:	Selfing
Temperature:	20˚C			Temperature:	20˚C			Temperature:	20˚C			Temperature:	20˚C			Temperature:	20˚C
Humidity:	N/A			Humidity:	N/A			Humidity:	N/A			Humidity:	N/A			Humidity:	N/A
Light/dark cycle:	Dark			Light/dark cycle:	Dark			Light/dark cycle:	Dark			Light/dark cycle:	Dark			Light/dark cycle:	Dark
Noise:	N/A			Noise:	N/A			Noise:	N/A			Noise:	N/A			Noise:	N/A
Food and liquid:	NGM OP50			Food and liquid:	NGM OP50			Food and liquid:	NGM OP50			Food and liquid:	NGM OP50			Food and liquid:	NGM OP50
Housing:	60 mm agar plates			Housing:	60 mm agar plates			Housing:	60 mm agar plates			Housing:	60 mm agar plates			Housing:	60 mm agar plates
Animals/housing:	25			Animals/housing:	25			Animals/housing:	25			Animals/housing:	25			Animals/housing:	25
Group composition:	<>			Group composition:	<>			Group composition:	<>			Group composition:	<>			Group composition:	<>
Treatment / condition:	Live bacteria			Treatment / condition:				Treatment / condition:				Treatment / condition:				Treatment / condition:
Time unit:	Days			Time unit:	Days			Time unit:	Days			Time unit:	Days			Time unit:	Days
	0				0				0				0				0
Age	Number of events	Type of event		Age	Number of events	Type of event		Age	Number of events	Type of event		Age	Number of events	Type of event		Age	Number of events	Type of event

## Sheet: N2 20˚C 1
Publication:				Explanation:
Survival data contact:	david.gems@ucl.ac.uk			Cohort name: as short and precise as possible
Date:	2024-08-31			Description: optional longer description
Species:	C. elegans			Treatment / condition could be WT, chico+/-, CR 50%, drug adminitstration XY, etc
Definition of day 1:	First day of adulthood			Final format [type]-[DB]:[ID]-[dose] [unit]-[starttime] [unit]
Event/death definition:	No response to touch			Please provide database or literature references where appropriate.
Censoring definition:				Type of event: for analysis everything apart from "death" will be interpreted as censor; with different censoring reasons explained in DB but not in analysis from file
Cohort name:	N2			Cohort name:	N2 FUDR (L4)			Cohort name:	N2 FUDR (D2)			Cohort name:	N2 Carb			Cohort name:	N2 Carb+FUDR (L4)			Cohort name:	N2 Carb+FUDR (D2)			Cohort name:	N2 Kan			Cohort name:	N2 Kan+FUDR (L4)			Cohort name:	N2 Kan+FUDR (D2)
Description:	control			Description:				Description:				Description:				Description:				Description:				Description:				Description:				Description:
Strain (background):	N2 CGCH			Strain (background):	N2 CGCH			Strain (background):	N2 CGCH			Strain (background):	N2 CGCH			Strain (background):	N2 CGCH			Strain (background):	N2 CGCH			Strain (background):	N2 CGCH			Strain (background):	N2 CGCH			Strain (background):	N2 CGCH
Sex (gender):	Hermaphrodites			Sex (gender):	Hermaphrodites			Sex (gender):	Hermaphrodites			Sex (gender):	Hermaphrodites			Sex (gender):	Hermaphrodites			Sex (gender):	Hermaphrodites			Sex (gender):	Hermaphrodites			Sex (gender):	Hermaphrodites			Sex (gender):	Hermaphrodites
Matings:	Selfing			Matings:	Selfing			Matings:	Selfing			Matings:	Selfing			Matings:	Selfing			Matings:	Selfing			Matings:	Selfing			Matings:	Selfing			Matings:	Selfing
Temperature:	20˚C			Temperature:	20˚C			Temperature:	20˚C			Temperature:	20˚C			Temperature:	20˚C			Temperature:	20˚C			Temperature:	20˚C			Temperature:	20˚C			Temperature:	20˚C
Humidity:	N/A			Humidity:	N/A			Humidity:	N/A			Humidity:	N/A			Humidity:	N/A			Humidity:	N/A			Humidity:	N/A			Humidity:	N/A			Humidity:	N/A
Light/dark cycle:	Dark			Light/dark cycle:	Dark			Light/dark cycle:	Dark			Light/dark cycle:	Dark			Light/dark cycle:	Dark			Light/dark cycle:	Dark			Light/dark cycle:	Dark			Light/dark cycle:	Dark			Light/dark cycle:	Dark
Noise:	N/A			Noise:	N/A			Noise:	N/A			Noise:	N/A			Noise:	N/A			Noise:	N/A			Noise:	N/A			Noise:	N/A			Noise:	N/A
Food and liquid:	NGM OP50			Food and liquid:	NGM OP50			Food and liquid:	NGM OP50			Food and liquid:	NGM OP50			Food and liquid:	NGM OP50			Food and liquid:	NGM OP50			Food and liquid:	NGM OP50			Food and liquid:	NGM OP50			Food and liquid:	NGM OP50
Housing:	60 mm agar plates			Housing:	60 mm agar plates			Housing:	60 mm agar plates			Housing:	60 mm agar plates			Housing:	60 mm agar plates			Housing:	60 mm agar plates			Housing:	60 mm agar plates			Housing:	60 mm agar plates			Housing:	60 mm agar plates
Animals/housing:	30			Animals/housing:	30			Animals/housing:	30			Animals/housing:	30			Animals/housing:	30			Animals/housing:	30			Animals/housing:	30			Animals/housing:	30			Animals/housing:	30
Group composition:				Group composition:				Group composition:				Group composition:				Group composition:				Group composition:				Group composition:				Group composition:				Group composition:
Treatment / condition:				Treatment / condition:				Treatment / condition:				Treatment / condition:				Treatment / condition:				Treatment / condition:				Treatment / condition:				Treatment / condition:				Treatment / condition:
Time unit:	Days			Time unit:	Days			Time unit:	Days			Time unit:	Days			Time unit:	Days			Time unit:	Days			Time unit:	Days			Time unit:	Days			Time unit:	Days
	60				60				60				50				60				60				60				60				60
Age	Number of events	Type of event		Age	Number of events	Type of event		Age	Number of events	Type of event		Age	Number of events	Type of event		Age	Number of events	Type of event		Age	Number of events	Type of event		Age	Number of events	Type of event		Age	Number of events	Type of event		Age	Number of events	Type of event
4	1	cen		13	1	cen		4	1	cen		4	1	cen		4	1	cen		4	1	cen		4	1	cen		9	1	cen		4	1	cen
9	1	cen		9	1	cen		4	1	cen		4	1	cen		13	1	cen		6	1	cen		4	1	cen		9	1	cen		4	1	cen
9	1	cen		13	1	cen		4	1	cen		9	1	cen		4	1	cen		4	1	cen		4	1	cen		13	1	cen		4	1	cen
2	1	cen		13	1	cen		4	1	cen		9	1	cen		4	1	cen		4	1	cen		4	1	cen		15	1	cen		4	1	cen
2	1	cen		11	1	death		2	1	cen		4	1	cen		4	1	cen		4	1	cen		11	1	cen		23	1	cen		9	1	cen
2	1	cen		13	1	death		2	1	cen		4	1	cen		4	1	cen		13	1	cen		13	1	cen		23	1	cen		18	1	cen
4	1	cen		13	1	death		4	1	cen		4	1	cen		15	1	cen		18	1	cen		13	1	cen		11	1	cen		18	1	cen
21	1	cen		13	1	death		4	1	cen		4	1	cen		15	1	death		21	1	cen		15	1	cen		13	1	cen		21	1	cen
9	1	death		13	1	death		9	1	cen		4	1	cen		18	1	death		21	1	death		15	1	cen		13	1	cen		21	1	cen
9	1	death		13	1	death		9	1	death		11	1	cen		18	1	death		21	1	death		15	1	cen		21	1	death		4	1	cen
11	1	death		15	1	death		11	1	death		13	1	death		21	1	death		21	1	death		2	1	cen		21	1	death		4	1	cen
11	1	death		15	1	death		13	1	death		13	1	death		21	1	death		21	1	death		2	1	cen		21	1	death		4	1	cen
13	1	death		15	1	death		13	1	death		15	1	death		21	1	death		21	1	death		9	1	cen		21	1	death		21	1	cen
13	1	death		15	1	death		13	1	death		18	1	death		21	1	death		21	1	death		11	1	cen		23	1	death		21	1	cen
13	1	death		15	1	death		13	1	death		18	1	death		21	1	death		23	1	death		9	1	death		23	1	death		27	1	cen
15	1	death		15	1	death		13	1	death		18	1	death		23	1	death		23	1	death		13	1	death		23	1	death		27	1	cen
15	1	death		15	1	death		16	1	death		21	1	death		23	1	death		23	1	death		13	1	death		23	1	death		18	1	death
15	1	death		15	1	death		18	1	death		21	1	death		23	1	death		23	1	death		15	1	death		23	1	death		21	1	death
15	1	death		15	1	death		18	1	death		21	1	death		23	1	death		23	1	death		16	1	death		23	1	death		21	1	death
15	1	death		15	1	death		18	1	death		21	1	death		23	1	death		25	1	death		21	1	death		23	1	death		21	1	death
15	1	death		16	1	death		21	1	death		21	1	death		25	1	death		25	1	death		21	1	death		23	1	death		21	1	death
15	1	death		16	1	death		21	1	death		21	1	death		25	1	death		25	1	death		21	1	death		25	1	death		23	1	death
18	1	death		18	1	death		21	1	death		21	1	death		25	1	death		25	1	death		23	1	death		25	1	death		23	1	death
18	1	death		18	1	death		21	1	death		21	1	death		25	1	death		25	1	death		23	1	death		25	1	death		23	1	death
18	1	death		18	1	death		21	1	death		21	1	death		25	1	death		27	1	death		25	1	death		25	1	death		25	1	death
18	1	death		18	1	death		21	1	death		25	1	death		27	1	death		30	1	death		25	1	death		27	1	death		25	1	death
21	1	death		21	1	death		21	1	death		27	1	death		30	1	death		30	1	death		25	1	death		27	1	death		25	1	death
21	1	death		21	1	death		21	1	death		32	1	death		30	1	death		30	1	death		25	1	death		27	1	death		30	1	death
21	1	death		21	1	death		21	1	death		34	1	death		30	1	death		30	1	death		27	1	death		30	1	death		30	1	death
21	1	death		21	1	death		23	1	death		34	1	death		30	1	death		30	1	death		27	1	death		30	1	death		30	1	death
21	1	death		21	1	death		23	1	death		37	1	death		30	1	death		32	1	death		30	1	death		30	1	death		30	1	death
23	1	death		21	1	death		23	1	death		15	1	death		30	1	death		32	1	death		30	1	death		30	1	death		34	1	death
23	1	death		23	1	death		25	1	death		15	1	death		32	1	death		32	1	death		30	1	death		32	1	death		34	1	death
32	1	death		13	1	death		25	1	death		18	1	death		32	1	death		34	1	death		34	1	death		18	1	death		37	1	death
32	1	death		13	1	death		34	1	death		18	1	death		34	1	death		34	1	death		13	1	death		18	1	death		37	1	death
9	1	death		13	1	death		9	1	death		21	1	death		15	1	death		37	1	death		15	1	death		18	1	death		39	1	death
9	1	death		13	1	death		9	1	death		21	1	death		15	1	death		16	1	death		15	1	death		18	1	death		41	1	death
9	1	death		13	1	death		11	1	death		21	1	death		18	1	death		18	1	death		15	1	death		21	1	death		18	1	death
11	1	death		13	1	death		11	1	death		23	1	death		21	1	death		21	1	death		16	1	death		21	1	death		21	1	death
11	1	death		13	1	death		11	1	death		23	1	death		21	1	death		21	1	death		16	1	death		21	1	death		21	1	death
13	1	death		13	1	death		13	1	death		25	1	death		21	1	death		21	1	death		16	1	death		21	1	death		21	1	death
13	1	death		15	1	death		13	1	death		25	1	death		21	1	death		23	1	death		18	1	death		23	1	death		21	1	death
13	1	death		15	1	death		15	1	death		27	1	death		23	1	death		25	1	death		18	1	death		23	1	death		23	1	death
13	1	death		15	1	death		15	1	death		27	1	death		23	1	death		25	1	death		21	1	death		25	1	death		23	1	death
13	1	death		15	1	death		18	1	death		30	1	death		23	1	death		25	1	death		21	1	death		25	1	death		25	1	death
13	1	death		15	1	death		18	1	death		30	1	death		23	1	death		25	1	death		21	1	death		25	1	death		25	1	death
15	1	death		15	1	death		21	1	death		30	1	death		23	1	death		27	1	death		21	1	death		25	1	death		27	1	death
15	1	death		15	1	death		21	1	death		32	1	death		25	1	death		27	1	death		21	1	death		25	1	death		27	1	death
16	1	death		15	1	death		21	1	death		32	1	death		25	1	death		27	1	death		23	1	death		25	1	death		27	1	death
18	1	death		15	1	death		21	1	death		34	1	death		25	1	death		30	1	death		23	1	death		25	1	death		30	1	death
21	1	death		15	1	death		21	1	death						25	1	death		30	1	death		25	1	death		27	1	death		30	1	death
21	1	death		15	1	death		21	1	death						27	1	death		30	1	death		25	1	death		27	1	death		30	1	death
21	1	death		18	1	death		23	1	death						27	1	death		30	1	death		27	1	death		27	1	death		32	1	death
21	1	death		18	1	death		23	1	death						27	1	death		32	1	death		27	1	death		27	1	death		34	1	death
21	1	death		18	1	death		23	1	death						30	1	death		32	1	death		30	1	death		27	1	death		39	1	death
23	1	death		18	1	death		23	1	death						30	1	death		32	1	death		32	1	death		30	1	death		39	1	death
23	1	death		18	1	death		23	1	death						30	1	death		32	1	death		32	1	death		30	1	death		39	1	death
25	1	death		21	1	death		25	1	death						30	1	death		34	1	death		34	1	death		30	1	death		41	1	death
30	1	death		23	1	death		27	1	death						30	1	death		34	1	death		37	1	death		30	1	death		44	1	death
32	1	death		25	1	death		30	1	death						30	1	death		39	1	death		37	1	death		30	1	death		44	1	death

## Sheet: N2 20˚C 2
Publication:				Explanation:
Survival data contact:	david.gems@ucl.ac.uk			Cohort name: as short and precise as possible
Date:	2024-09-09			Description: optional longer description
Species:	C. elegans			Treatment / condition could be WT, chico+/-, CR 50%, drug adminitstration XY, etc
Definition of day 1:	First day of adulthood			Final format [type]-[DB]:[ID]-[dose] [unit]-[starttime] [unit]
Event/death definition:	No response to touch			Please provide database or literature references where appropriate.
Censoring definition:				Type of event: for analysis everything apart from "death" will be interpreted as censor; with different censoring reasons explained in DB but not in analysis from file
Cohort name:	N2			Cohort name:	N2 FUDR (L4)			Cohort name:	N2 FUDR (D2)			Cohort name:	N2 Carb			Cohort name:	N2 Carb+FUDR (L4)			Cohort name:	N2 Carb+FUDR (D2)			Cohort name:	N2 Kan			Cohort name:	N2 Kan+FUDR (L4)			Cohort name:	N2 Kan+FUDR (D2)
Description:	control			Description:				Description:				Description:				Description:				Description:				Description:				Description:				Description:
Strain (background):	N2 CGCH			Strain (background):	N2 CGCH			Strain (background):	N2 CGCH			Strain (background):	N2 CGCH			Strain (background):	N2 CGCH			Strain (background):	N2 CGCH			Strain (background):	N2 CGCH			Strain (background):	N2 CGCH			Strain (background):	N2 CGCH
Sex (gender):	Hermaphrodites			Sex (gender):	Hermaphrodites			Sex (gender):	Hermaphrodites			Sex (gender):	Hermaphrodites			Sex (gender):	Hermaphrodites			Sex (gender):	Hermaphrodites			Sex (gender):	Hermaphrodites			Sex (gender):	Hermaphrodites			Sex (gender):	Hermaphrodites
Matings:	Selfing			Matings:	Selfing			Matings:	Selfing			Matings:	Selfing			Matings:	Selfing			Matings:	Selfing			Matings:	Selfing			Matings:	Selfing			Matings:	Selfing
Temperature:	20˚C			Temperature:	20˚C			Temperature:	20˚C			Temperature:	20˚C			Temperature:	20˚C			Temperature:	20˚C			Temperature:	20˚C			Temperature:	20˚C			Temperature:	20˚C
Humidity:	N/A			Humidity:	N/A			Humidity:	N/A			Humidity:	N/A			Humidity:	N/A			Humidity:	N/A			Humidity:	N/A			Humidity:	N/A			Humidity:	N/A
Light/dark cycle:	Dark			Light/dark cycle:	Dark			Light/dark cycle:	Dark			Light/dark cycle:	Dark			Light/dark cycle:	Dark			Light/dark cycle:	Dark			Light/dark cycle:	Dark			Light/dark cycle:	Dark			Light/dark cycle:	Dark
Noise:	N/A			Noise:	N/A			Noise:	N/A			Noise:	N/A			Noise:	N/A			Noise:	N/A			Noise:	N/A			Noise:	N/A			Noise:	N/A
Food and liquid:	NGM OP50			Food and liquid:	NGM OP50			Food and liquid:	NGM OP50			Food and liquid:	NGM OP50			Food and liquid:	NGM OP50			Food and liquid:	NGM OP50			Food and liquid:	NGM OP50			Food and liquid:	NGM OP50			Food and liquid:	NGM OP50
Housing:	60 mm agar plates			Housing:	60 mm agar plates			Housing:	60 mm agar plates			Housing:	60 mm agar plates			Housing:	60 mm agar plates			Housing:	60 mm agar plates			Housing:	60 mm agar plates			Housing:	60 mm agar plates			Housing:	60 mm agar plates
Animals/housing:	30			Animals/housing:	30			Animals/housing:	30			Animals/housing:	30			Animals/housing:	30			Animals/housing:	30			Animals/housing:	30			Animals/housing:	30			Animals/housing:	30
Group composition:				Group composition:				Group composition:				Group composition:				Group composition:				Group composition:				Group composition:				Group composition:				Group composition:
Treatment / condition:				Treatment / condition:				Treatment / condition:				Treatment / condition:				Treatment / condition:				Treatment / condition:				Treatment / condition:				Treatment / condition:				Treatment / condition:
Time unit:	Days			Time unit:	Days			Time unit:	Days			Time unit:	Days			Time unit:	Days			Time unit:	Days			Time unit:	Days			Time unit:	Days			Time unit:	Days
	60				60				60				60				60				60				60				60				60
Age	Number of events	Type of event		Age	Number of events	Type of event		Age	Number of events	Type of event		Age	Number of events	Type of event		Age	Number of events	Type of event		Age	Number of events	Type of event		Age	Number of events	Type of event		Age	Number of events	Type of event		Age	Number of events	Type of event
4	1	cen		4	1	cen		4	1	cen		4	1	cen		12	1	cen		4	1	cen		12	1	cen		14	1	cen		25	1	cen
4	1	cen		6	1	cen		2	1	cen		4	1	cen		6	1	cen		12	1	cen		6	1	cen		14	1	cen		25	1	cen
4	1	cen		9	1	cen		2	1	cen		6	1	cen		12	1	cen		14	1	cen		12	1	cen		14	1	cen		25	1	cen
4	1	cen		9	1	death		4	1	cen		2	1	cen		12	1	cen		4	1	cen		12	1	cen		25	1	cen		4	1	cen
6	1	cen		12	1	death		4	1	cen		4	1	cen		12	1	cen		18	1	death		12	1	death		4	1	cen		4	1	cen
9	1	cen		12	1	death		9	1	death		6	1	cen		14	1	death		21	1	death		18	1	death		6	1	cen		4	1	cen
4	1	cen		12	1	death		9	1	death		6	1	cen		16	1	death		21	1	death		18	1	death		6	1	cen		12	1	cen
4	1	cen		12	1	death		12	1	death		6	1	cen		16	1	death		23	1	death		21	1	death		9	1	cen		25	1	cen
6	1	cen		12	1	death		12	1	death		14	1	death		18	1	death		28	1	death		21	1	death		18	1	death		12	1	death
9	1	death		12	1	death		12	1	death		14	1	death		18	1	death		28	1	death		21	1	death		21	1	death		12	1	death
12	1	death		14	1	death		12	1	death		16	1	death		18	1	death		30	1	death		21	1	death		23	1	death		21	1	death
12	1	death		14	1	death		12	1	death		18	1	death		18	1	death		32	1	death		23	1	death		23	1	death		23	1	death
12	1	death		14	1	death		12	1	death		18	1	death		21	1	death		32	1	death		23	1	death		23	1	death		25	1	death
12	1	death		14	1	death		12	1	death		18	1	death		21	1	death		32	1	death		23	1	death		23	1	death		25	1	death
14	1	death		14	1	death		12	1	death		21	1	death		21	1	death		32	1	death		23	1	death		23	1	death		25	1	death
14	1	death		16	1	death		12	1	death		21	1	death		21	1	death		32	1	death		25	1	death		23	1	death		25	1	death
16	1	death		16	1	death		14	1	death		21	1	death		23	1	death		35	1	death		25	1	death		23	1	death		25	1	death
16	1	death		16	1	death		14	1	death		21	1	death		23	1	death		35	1	death		25	1	death		23	1	death		25	1	death
16	1	death		16	1	death		16	1	death		23	1	death		25	1	death		35	1	death		25	1	death		25	1	death		28	1	death
16	1	death		16	1	death		16	1	death		25	1	death		25	1	death		38	1	death		28	1	death		25	1	death		28	1	death
16	1	death		16	1	death		18	1	death		25	1	death		25	1	death		38	1	death		28	1	death		25	1	death		30	1	death
18	1	death		18	1	death		18	1	death		25	1	death		25	1	death		38	1	death		28	1	death		25	1	death		30	1	death
18	1	death		18	1	death		18	1	death		25	1	death		25	1	death		38	1	death		30	1	death		25	1	death		32	1	death
18	1	death		18	1	death		21	1	death		28	1	death		25	1	death		38	1	death		30	1	death		25	1	death		32	1	death
21	1	death		18	1	death		21	1	death		28	1	death		25	1	death		38	1	death		30	1	death		25	1	death		35	1	death
21	1	death		21	1	death		21	1	death		28	1	death		25	1	death		40	1	death		30	1	death		25	1	death		35	1	death
21	1	death		21	1	death		21	1	death		28	1	death		25	1	death		43	1	death		32	1	death		25	1	death		35	1	death
21	1	death		21	1	death		23	1	death		30	1	death		25	1	death		43	1	death		35	1	death		25	1	death		35	1	death
21	1	death		23	1	death		23	1	death		30	1	death		25	1	death		43	1	death		38	1	death		25	1	death		35	1	death
23	1	death		23	1	death		23	1	death		30	1	death		25	1	death		43	1	death		38	1	death		25	1	death		35	1	death
25	1	death		25	1	death		25	1	death		32	1	death		25	1	death		43	1	death		38	1	death		28	1	death		35	1	death
30	1	death		12	1	death		25	1	death		35	1	death		28	1	death		21	1	death		43	1	death		28	1	death		38	1	death
30	1	death		12	1	death		25	1	death		35	1	death		28	1	death		21	1	death		45	1	death		30	1	death		38	1	death
9	1	death		12	1	death		25	1	death		35	1	death		30	1	death		21	1	death		14	1	death		30	1	death		40	1	death
9	1	death		12	1	death		7	1	death		38	1	death		18	1	death		21	1	death		14	1	death		12	1	death		43	1	death
9	1	death		12	1	death		9	1	death		12	1	death		21	1	death		23	1	death		16	1	death		14	1	death		12	1	death
9	1	death		12	1	death		9	1	death		14	1	death		21	1	death		25	1	death		18	1	death		16	1	death		16	1	death
9	1	death		12	1	death		12	1	death		18	1	death		21	1	death		28	1	death		21	1	death		18	1	death		18	1	death
9	1	death		12	1	death		12	1	death		21	1	death		21	1	death		28	1	death		21	1	death		18	1	death		21	1	death
12	1	death		12	1	death		12	1	death		21	1	death		21	1	death		30	1	death		23	1	death		21	1	death		23	1	death
12	1	death		14	1	death		12	1	death		21	1	death		21	1	death		32	1	death		23	1	death		21	1	death		23	1	death
12	1	death		14	1	death		12	1	death		21	1	death		21	1	death		35	1	death		23	1	death		21	1	death		25	1	death
12	1	death		14	1	death		12	1	death		21	1	death		23	1	death		35	1	death		23	1	death		21	1	death		25	1	death
12	1	death		14	1	death		16	1	death		21	1	death		23	1	death		35	1	death		23	1	death		23	1	death		25	1	death
14	1	death		14	1	death		18	1	death		23	1	death		23	1	death		35	1	death		25	1	death		23	1	death		25	1	death
14	1	death		14	1	death		21	1	death		23	1	death		23	1	death		35	1	death		25	1	death		23	1	death		30	1	death
16	1	death		16	1	death		21	1	death		23	1	death		23	1	death		35	1	death		25	1	death		25	1	death		30	1	death
16	1	death		16	1	death		21	1	death		23	1	death		23	1	death		38	1	death		28	1	death		25	1	death		30	1	death
16	1	death		16	1	death		21	1	death		25	1	death		23	1	death		38	1	death		28	1	death		25	1	death		30	1	death
18	1	death		16	1	death		21	1	death		25	1	death		23	1	death		38	1	death		30	1	death		25	1	death		30	1	death
21	1	death		16	1	death		21	1	death		25	1	death		25	1	death		38	1	death		30	1	death		25	1	death		32	1	death
21	1	death		18	1	death		23	1	death		25	1	death		25	1	death		38	1	death		32	1	death		25	1	death		32	1	death
21	1	death		18	1	death		23	1	death		28	1	death		25	1	death		38	1	death		35	1	death		25	1	death		35	1	death
23	1	death		18	1	death		23	1	death		28	1	death		25	1	death		38	1	death		35	1	death		25	1	death		35	1	death
25	1	death		18	1	death		23	1	death		28	1	death		25	1	death		38	1	death		35	1	death		25	1	death		38	1	death
25	1	death		18	1	death		23	1	death		28	1	death		25	1	death		40	1	death		35	1	death		28	1	death		38	1	death
25	1	death		21	1	death		25	1	death		30	1	death		28	1	death		40	1	death		35	1	death		28	1	death		38	1	death
25	1	death		21	1	death		25	1	death		30	1	death		28	1	death		43	1	death		38	1	death		28	1	death		40	1	death
28	1	death		23	1	death		28	1	death		30	1	death		30	1	death		43	1	death		38	1	death		30	1	death		43	1	death
28	1	death		25	1	death		28	1	death		30	1	death		32	1	death		43	1	death		40	1	death		30	1	death		45	1	death

## Sheet: N2 20˚C 3
Publication:				Explanation:
Survival data contact:	david.gems@ucl.ac.uk			Cohort name: as short and precise as possible
Date:	2024-10-11			Description: optional longer description
Species:	C. elegans			Treatment / condition could be WT, chico+/-, CR 50%, drug adminitstration XY, etc
Definition of day 1:	First day of adulthood			Final format [type]-[DB]:[ID]-[dose] [unit]-[starttime] [unit]
Event/death definition:	No response to touch			Please provide database or literature references where appropriate.
Censoring definition:				Type of event: for analysis everything apart from "death" will be interpreted as censor; with different censoring reasons explained in DB but not in analysis from file
Cohort name:	N2			Cohort name:	N2 FUDR (L4)			Cohort name:	N2 FUDR (D2)			Cohort name:	N2 Carb			Cohort name:	N2 Carb+FUDR (L4)			Cohort name:	N2 Carb+FUDR (D2)			Cohort name:	N2 Kan			Cohort name:	N2 Kan+FUDR (L4)			Cohort name:	N2 Kan+FUDR (D2)
Description:	control			Description:				Description:				Description:				Description:				Description:				Description:				Description:				Description:
Strain (background):	N2 CGCH			Strain (background):	N2 CGCH			Strain (background):	N2 CGCH			Strain (background):	N2 CGCH			Strain (background):	N2 CGCH			Strain (background):	N2 CGCH			Strain (background):	N2 CGCH			Strain (background):	N2 CGCH			Strain (background):	N2 CGCH
Sex (gender):	Hermaphrodites			Sex (gender):	Hermaphrodites			Sex (gender):	Hermaphrodites			Sex (gender):	Hermaphrodites			Sex (gender):	Hermaphrodites			Sex (gender):	Hermaphrodites			Sex (gender):	Hermaphrodites			Sex (gender):	Hermaphrodites			Sex (gender):	Hermaphrodites
Matings:	Selfing			Matings:	Selfing			Matings:	Selfing			Matings:	Selfing			Matings:	Selfing			Matings:	Selfing			Matings:	Selfing			Matings:	Selfing			Matings:	Selfing
Temperature:	20˚C			Temperature:	20˚C			Temperature:	20˚C			Temperature:	20˚C			Temperature:	20˚C			Temperature:	20˚C			Temperature:	20˚C			Temperature:	20˚C			Temperature:	20˚C
Humidity:	N/A			Humidity:	N/A			Humidity:	N/A			Humidity:	N/A			Humidity:	N/A			Humidity:	N/A			Humidity:	N/A			Humidity:	N/A			Humidity:	N/A
Light/dark cycle:	Dark			Light/dark cycle:	Dark			Light/dark cycle:	Dark			Light/dark cycle:	Dark			Light/dark cycle:	Dark			Light/dark cycle:	Dark			Light/dark cycle:	Dark			Light/dark cycle:	Dark			Light/dark cycle:	Dark
Noise:	N/A			Noise:	N/A			Noise:	N/A			Noise:	N/A			Noise:	N/A			Noise:	N/A			Noise:	N/A			Noise:	N/A			Noise:	N/A
Food and liquid:	NGM OP50			Food and liquid:	NGM OP50			Food and liquid:	NGM OP50			Food and liquid:	NGM OP50			Food and liquid:	NGM OP50			Food and liquid:	NGM OP50			Food and liquid:	NGM OP50			Food and liquid:	NGM OP50			Food and liquid:	NGM OP50
Housing:	60 mm agar plates			Housing:	60 mm agar plates			Housing:	60 mm agar plates			Housing:	60 mm agar plates			Housing:	60 mm agar plates			Housing:	60 mm agar plates			Housing:	60 mm agar plates			Housing:	60 mm agar plates			Housing:	60 mm agar plates
Animals/housing:	30			Animals/housing:	30			Animals/housing:	30			Animals/housing:	30			Animals/housing:	30			Animals/housing:	30			Animals/housing:	30			Animals/housing:	30			Animals/housing:	30
Group composition:				Group composition:				Group composition:				Group composition:				Group composition:				Group composition:				Group composition:				Group composition:				Group composition:
Treatment / condition:				Treatment / condition:				Treatment / condition:				Treatment / condition:				Treatment / condition:				Treatment / condition:				Treatment / condition:				Treatment / condition:				Treatment / condition:
Time unit:	Days			Time unit:	Days			Time unit:	Days			Time unit:	Days			Time unit:	Days			Time unit:	Days			Time unit:	Days			Time unit:	Days			Time unit:	Days
	60				60				60				60				60				60				60				60				60
Age	Number of events	Type of event		Age	Number of events	Type of event		Age	Number of events	Type of event		Age	Number of events	Type of event		Age	Number of events	Type of event		Age	Number of events	Type of event		Age	Number of events	Type of event		Age	Number of events	Type of event		Age	Number of events	Type of event
7	1	cen		17	1	cen		4	1	cen		14	1	cen		4	1	cen		4	1	cen		4	1	cen		7	1	cen		4	1	cen
7	1	cen		4	1	cen		4	1	cen		4	1	cen		12	1	cen		4	1	cen		4	1	cen		19	1	cen		4	1	cen
7	1	cen		4	1	cen		4	1	cen		4	1	cen		17	1	death		31	1	cen		7	1	cen		14	1	death		14	1	cen
4	1	cen		4	1	cen		4	1	cen		17	1	cen		17	1	death		4	1	cen		14	1	cen		14	1	death		21	1	cen
4	1	cen		4	1	cen		7	1	cen		12	1	death		19	1	death		21	1	cen		4	1	cen		17	1	death		24	1	cen
7	1	cen		4	1	cen		7	1	death		14	1	death		21	1	death		21	1	death		4	1	cen		17	1	death		24	1	cen
7	1	cen		10	1	death		10	1	death		19	1	death		21	1	death		24	1	death		10	1	death		17	1	death		4	1	cen
10	1	cen		10	1	death		10	1	death		21	1	death		21	1	death		24	1	death		12	1	death		19	1	death		4	1	cen
10	1	cen		10	1	death		10	1	death		24	1	death		21	1	death		26	1	death		12	1	death		19	1	death		4	1	cen
10	1	cen		10	1	death		10	1	death		24	1	death		24	1	death		28	1	death		14	1	death		19	1	death		4	1	cen
7	1	death		12	1	death		10	1	death		24	1	death		24	1	death		28	1	death		14	1	death		21	1	death		4	1	cen
10	1	death		12	1	death		12	1	death		24	1	death		24	1	death		28	1	death		17	1	death		21	1	death		4	1	cen
10	1	death		12	1	death		12	1	death		26	1	death		24	1	death		28	1	death		17	1	death		21	1	death		4	1	cen
10	1	death		12	1	death		12	1	death		26	1	death		24	1	death		31	1	death		17	1	death		24	1	death		4	1	cen
10	1	death		12	1	death		14	1	death		26	1	death		24	1	death		31	1	death		17	1	death		24	1	death		14	1	cen
10	1	death		12	1	death		14	1	death		26	1	death		24	1	death		33	1	death		19	1	death		24	1	death		14	1	death
10	1	death		14	1	death		17	1	death		28	1	death		24	1	death		33	1	death		19	1	death		24	1	death		17	1	death
10	1	death		14	1	death		17	1	death		28	1	death		24	1	death		33	1	death		21	1	death		24	1	death		19	1	death
12	1	death		14	1	death		17	1	death		31	1	death		24	1	death		33	1	death		21	1	death		24	1	death		21	1	death
12	1	death		14	1	death		17	1	death		31	1	death		24	1	death		33	1	death		21	1	death		24	1	death		24	1	death
12	1	death		14	1	death		19	1	death		31	1	death		26	1	death		33	1	death		21	1	death		24	1	death		24	1	death
12	1	death		14	1	death		19	1	death		31	1	death		26	1	death		33	1	death		24	1	death		24	1	death		24	1	death
14	1	death		17	1	death		19	1	death		31	1	death		26	1	death		33	1	death		26	1	death		26	1	death		26	1	death
14	1	death		17	1	death		19	1	death		31	1	death		26	1	death		35	1	death		28	1	death		26	1	death		28	1	death
14	1	death		17	1	death		21	1	death		31	1	death		26	1	death		35	1	death		31	1	death		26	1	death		28	1	death
17	1	death		17	1	death		21	1	death		33	1	death		28	1	death		35	1	death		31	1	death		28	1	death		31	1	death
17	1	death		17	1	death		21	1	death		35	1	death		28	1	death		35	1	death		31	1	death		28	1	death		31	1	death
17	1	death		19	1	death		21	1	death		35	1	death		28	1	death		38	1	death		33	1	death		28	1	death		31	1	death
19	1	death		19	1	death		24	1	death		38	1	death		31	1	death		40	1	death		35	1	death		28	1	death		33	1	death
19	1	death		19	1	death		24	1	death		38	1	death		31	1	death		40	1	death		38	1	death		35	1	death		33	1	death
21	1	death		19	1	death		24	1	death		38	1	death		31	1	death		42	1	death		40	1	death		14	1	death		35	1	death
21	1	death		19	1	death		26	1	death		42	1	death		17	1	death		42	1	death		40	1	death		14	1	death		35	1	death
21	1	death		21	1	death		10	1	death		42	1	death		17	1	death		19	1	death		12	1	death		17	1	death		38	1	death
21	1	death		21	1	death		10	1	death		12	1	death		19	1	death		21	1	death		17	1	death		17	1	death		38	1	death
24	1	death		21	1	death		10	1	death		14	1	death		19	1	death		28	1	death		17	1	death		17	1	death		38	1	death
24	1	death		10	1	death		10	1	death		17	1	death		21	1	death		28	1	death		17	1	death		19	1	death		40	1	death
26	1	death		10	1	death		12	1	death		17	1	death		21	1	death		28	1	death		19	1	death		19	1	death		40	1	death
10	1	death		12	1	death		12	1	death		19	1	death		24	1	death		28	1	death		19	1	death		19	1	death		40	1	death
10	1	death		12	1	death		14	1	death		19	1	death		24	1	death		31	1	death		19	1	death		19	1	death		40	1	death
10	1	death		12	1	death		14	1	death		19	1	death		24	1	death		31	1	death		19	1	death		21	1	death		19	1	death
10	1	death		12	1	death		17	1	death		21	1	death		24	1	death		31	1	death		21	1	death		21	1	death		19	1	death
10	1	death		12	1	death		17	1	death		24	1	death		24	1	death		31	1	death		21	1	death		21	1	death		21	1	death
12	1	death		12	1	death		17	1	death		24	1	death		24	1	death		31	1	death		21	1	death		24	1	death		24	1	death
12	1	death		12	1	death		17	1	death		24	1	death		24	1	death		31	1	death		24	1	death		24	1	death		26	1	death
12	1	death		14	1	death		17	1	death		26	1	death		24	1	death		31	1	death		24	1	death		24	1	death		28	1	death
14	1	death		14	1	death		17	1	death		26	1	death		26	1	death		33	1	death		26	1	death		24	1	death		28	1	death
17	1	death		14	1	death		19	1	death		28	1	death		26	1	death		33	1	death		26	1	death		24	1	death		28	1	death
17	1	death		14	1	death		19	1	death		28	1	death		26	1	death		33	1	death		28	1	death		24	1	death		28	1	death
17	1	death		17	1	death		19	1	death		31	1	death		26	1	death		33	1	death		31	1	death		24	1	death		31	1	death
17	1	death		17	1	death		19	1	death		31	1	death		26	1	death		35	1	death		31	1	death		24	1	death		31	1	death
19	1	death		17	1	death		21	1	death		31	1	death		26	1	death		35	1	death		31	1	death		26	1	death		31	1	death
19	1	death		17	1	death		21	1	death		33	1	death		26	1	death		38	1	death		31	1	death		26	1	death		31	1	death
19	1	death		19	1	death		21	1	death		33	1	death		26	1	death		38	1	death		31	1	death		26	1	death		33	1	death
19	1	death		19	1	death		21	1	death		33	1	death		26	1	death		38	1	death		31	1	death		26	1	death		33	1	death
19	1	death		19	1	death		21	1	death		35	1	death		26	1	death		40	1	death		33	1	death		26	1	death		35	1	death
21	1	death		19	1	death		21	1	death		35	1	death		28	1	death		40	1	death		35	1	death		26	1	death		35	1	death
21	1	death		19	1	death		24	1	death		38	1	death		28	1	death		40	1	death		35	1	death		28	1	death		38	1	death
24	1	death		21	1	death		24	1	death		38	1	death		28	1	death		40	1	death		35	1	death		28	1	death		38	1	death
24	1	death		21	1	death		24	1	death		38	1	death		28	1	death		42	1	death		38	1	death		28	1	death		40	1	death
24	1	death		21	1	death		24	1	death		40	1	death		33	1	death		42	1	death		38	1	death		31	1	death		40	1	death

## Sheet: glp-4 25˚C 1
Publication:				Explanation:
Survival data contact:	david.gems@ucl.ac.uk			Cohort name: as short and precise as possible
Date:	2024-07-02			Description: optional longer description
Species:	C. elegans			Treatment / condition could be WT, chico+/-, CR 50%, drug adminitstration XY, etc
Definition of day 1:	First day of adulthood			Final format [type]-[DB]:[ID]-[dose] [unit]-[starttime] [unit]
Event/death definition:	No response to touch			Please provide database or literature references where appropriate.
Censoring definition:				Type of event: for analysis everything apart from "death" will be interpreted as censor; with different censoring reasons explained in DB but not in analysis from file
Cohort name:	N2			Cohort name:	glp-4(bn2)			Cohort name:	N2 Carb			Cohort name:	glp-4(bn2) Carb
Description:	control			Description:				Description:				Description:
Strain (background):	N2 CGCH			Strain (background):	SS104			Strain (background):	N2 CGCH			Strain (background):	SS104
Sex (gender):	Hermaphrodites			Sex (gender):	Hermaphrodites			Sex (gender):	Hermaphrodites			Sex (gender):	Hermaphrodites
Matings:	Selfing			Matings:	Selfing			Matings:	Selfing			Matings:	Selfing
Temperature:	15ºC until L4, then shift to 25ºC			Temperature:	15ºC until L4, then shift to 25ºC			Temperature:	15ºC until L4, then shift to 25ºC			Temperature:	15ºC until L4, then shift to 25ºC
Humidity:	N/A			Humidity:	N/A			Humidity:	N/A			Humidity:	N/A
Light/dark cycle:	Dark			Light/dark cycle:	Dark			Light/dark cycle:	Dark			Light/dark cycle:	Dark
Noise:	N/A			Noise:	N/A			Noise:	N/A			Noise:	N/A
Food and liquid:	NGM OP50			Food and liquid:	NGM OP50			Food and liquid:	NGM OP50			Food and liquid:	NGM OP50
Housing:	60 mm agar plates			Housing:	60 mm agar plates			Housing:	60 mm agar plates			Housing:	60 mm agar plates
Animals/housing:	30			Animals/housing:	30			Animals/housing:	30			Animals/housing:	30
Group composition:				Group composition:				Group composition:				Group composition:
Treatment / condition:				Treatment / condition:				Treatment / condition:				Treatment / condition:
Time unit:	Days			Time unit:	Days			Time unit:	Days			Time unit:	Days
	60				60				60				60
Age	Number of events	Type of event		Age	Number of events	Type of event		Age	Number of events	Type of event		Age	Number of events	Type of event
2	1	cen		4	1	cen		2	1	cen		4	1	cen
3	1	cen		4	1	cen		2	1	cen		4	1	cen
3	1	cen		3	1	cen		3	1	cen		6	1	cen
3	1	cen		4	1	cen		3	1	cen		6	1	cen
4	1	cen		4	1	death		2	1	cen		6	1	cen
4	1	cen		6	1	death		2	1	cen		2	1	cen
2	1	cen		6	1	death		3	1	cen		4	1	cen
2	1	cen		6	1	death		3	1	cen		4	1	cen
3	1	cen		6	1	death		3	1	cen		6	1	cen
3	1	cen		7	1	death		4	1	cen		14	1	cen
3	1	cen		7	1	death		4	1	cen		12	1	death
6	1	death		7	1	death		4	1	cen		12	1	death
6	1	death		7	1	death		12	1	death		17	1	death
6	1	death		8	1	death		14	1	death		19	1	death
6	1	death		8	1	death		14	1	death		19	1	death
6	1	death		8	1	death		14	1	death		19	1	death
6	1	death		8	1	death		15	1	death		19	1	death
6	1	death		8	1	death		17	1	death		19	1	death
7	1	death		8	1	death		17	1	death		19	1	death
8	1	death		8	1	death		17	1	death		19	1	death
8	1	death		8	1	death		17	1	death		19	1	death
10	1	death		8	1	death		19	1	death		22	1	death
10	1	death		8	1	death		19	1	death		22	1	death
10	1	death		8	1	death		19	1	death		22	1	death
12	1	death		10	1	death		19	1	death		24	1	death
12	1	death		10	1	death		19	1	death		24	1	death
12	1	death		10	1	death		20	1	death		24	1	death
17	1	death		10	1	death		20	1	death		24	1	death
17	1	death		12	1	death		22	1	death		24	1	death
17	1	death		15	1	death		22	1	death		26	1	death
17	1	death		17	1	death		22	1	death		26	1	death
19	1	death		19	1	death		22	1	death		26	1	death
19	1	death		6	1	death		22	1	death		26	1	death
19	1	death		6	1	death		22	1	death		26	1	death
20	1	death		6	1	death		24	1	death		29	1	death
6	1	death		6	1	death		24	1	death		19	1	death
6	1	death		6	1	death		26	1	death		19	1	death
6	1	death		7	1	death		26	1	death		19	1	death
6	1	death		7	1	death		12	1	death		19	1	death
7	1	death		7	1	death		15	1	death		19	1	death
7	1	death		7	1	death		17	1	death		22	1	death
8	1	death		7	1	death		17	1	death		22	1	death
8	1	death		8	1	death		17	1	death		22	1	death
12	1	death		8	1	death		17	1	death		22	1	death
14	1	death		8	1	death		19	1	death		22	1	death
14	1	death		8	1	death		19	1	death		22	1	death
14	1	death		8	1	death		20	1	death		24	1	death
14	1	death		8	1	death		20	1	death		24	1	death
15	1	death		10	1	death		22	1	death		24	1	death
17	1	death		12	1	death		22	1	death		24	1	death
17	1	death		12	1	death		22	1	death		24	1	death
17	1	death		12	1	death		22	1	death		24	1	death
17	1	death		12	1	death		22	1	death		24	1	death
17	1	death		14	1	death		22	1	death		24	1	death
19	1	death		17	1	death		24	1	death		26	1	death
19	1	death		19	1	death		24	1	death		26	1	death
20	1	death		19	1	death		26	1	death		26	1	death
22	1	death		20	1	death		26	1	death		27	1	death
22	1	death		22	1	death		26	1	death		27	1	death
22	1	death		22	1	death		27	1	death		27	1	death

## Sheet: glp-4 25˚C 2
Publication:				Explanation:
Survival data contact:	david.gems@ucl.ac.uk			Cohort name: as short and precise as possible
Date:	2024-07-07			Description: optional longer description
Species:	C. elegans			Treatment / condition could be WT, chico+/-, CR 50%, drug adminitstration XY, etc
Definition of day 1:	First day of adulthood			Final format [type]-[DB]:[ID]-[dose] [unit]-[starttime] [unit]
Event/death definition:	No response to touch			Please provide database or literature references where appropriate.
Censoring definition:				Type of event: for analysis everything apart from "death" will be interpreted as censor; with different censoring reasons explained in DB but not in analysis from file
Cohort name:	N2			Cohort name:	glp-4(bn2)			Cohort name:	N2 Carb			Cohort name:	glp-4(bn2) Carb
Description:	control			Description:				Description:				Description:
Strain (background):	N2 CGCH			Strain (background):	SS104			Strain (background):	N2 CGCH			Strain (background):	SS104
Sex (gender):	Hermaphrodites			Sex (gender):	Hermaphrodites			Sex (gender):	Hermaphrodites			Sex (gender):	Hermaphrodites
Matings:	Selfing			Matings:	Selfing			Matings:	Selfing			Matings:	Selfing
Temperature:	15ºC until L4, then shift to 25ºC			Temperature:	15ºC until L4, then shift to 25ºC			Temperature:	15ºC until L4, then shift to 25ºC			Temperature:	15ºC until L4, then shift to 25ºC
Humidity:	N/A			Humidity:	N/A			Humidity:	N/A			Humidity:	N/A
Light/dark cycle:	Dark			Light/dark cycle:	Dark			Light/dark cycle:	Dark			Light/dark cycle:	Dark
Noise:	N/A			Noise:	N/A			Noise:	N/A			Noise:	N/A
Food and liquid:	NGM OP50			Food and liquid:	NGM OP50			Food and liquid:	NGM OP50			Food and liquid:	NGM OP50
Housing:	60 mm agar plates			Housing:	60 mm agar plates			Housing:	60 mm agar plates			Housing:	60 mm agar plates
Animals/housing:	30			Animals/housing:	30			Animals/housing:	30			Animals/housing:	30
Group composition:				Group composition:				Group composition:				Group composition:
Treatment / condition:				Treatment / condition:				Treatment / condition:				Treatment / condition:
Time unit:	Days			Time unit:	Days			Time unit:	Days			Time unit:	Days
	60				60				60				60
Age	Number of events	Type of event		Age	Number of events	Type of event		Age	Number of events	Type of event		Age	Number of events	Type of event
3	1	cen		9	1	cen		3	1	cen		5	1	cen
3	1	cen		5	1	death		3	1	cen		5	1	cen
5	1	cen		7	1	death		3	1	cen		5	1	cen
3	1	cen		7	1	death		3	1	cen		9	1	cen
3	1	cen		7	1	death		3	1	cen		19	1	death
5	1	cen		7	1	death		3	1	cen		19	1	death
7	1	death		7	1	death		9	1	cen		19	1	death
7	1	death		9	1	death		12	1	death		19	1	death
7	1	death		9	1	death		17	1	death		19	1	death
7	1	death		9	1	death		17	1	death		19	1	death
7	1	death		9	1	death		17	1	death		19	1	death
7	1	death		9	1	death		17	1	death		21	1	death
9	1	death		9	1	death		19	1	death		21	1	death
9	1	death		10	1	death		19	1	death		21	1	death
9	1	death		10	1	death		19	1	death		21	1	death
9	1	death		10	1	death		19	1	death		21	1	death
9	1	death		12	1	death		19	1	death		21	1	death
9	1	death		12	1	death		19	1	death		22	1	death
12	1	death		12	1	death		21	1	death		22	1	death
12	1	death		14	1	death		21	1	death		22	1	death
12	1	death		14	1	death		21	1	death		22	1	death
12	1	death		14	1	death		21	1	death		22	1	death
14	1	death		14	1	death		21	1	death		22	1	death
14	1	death		14	1	death		21	1	death		22	1	death
14	1	death		15	1	death		22	1	death		24	1	death
14	1	death		15	1	death		22	1	death		24	1	death
14	1	death		17	1	death		22	1	death		24	1	death
17	1	death		17	1	death		22	1	death		24	1	death
17	1	death		17	1	death		24	1	death		26	1	death
19	1	death		19	1	death		24	1	death		26	1	death
19	1	death		19	1	death		24	1	death		26	1	death
21	1	death		7	1	death		24	1	death		27	1	death
21	1	death		7	1	death		24	1	death		10	1	death
7	1	death		7	1	death		24	1	death		17	1	death
7	1	death		9	1	death		24	1	death		17	1	death
7	1	death		9	1	death		24	1	death		17	1	death
7	1	death		9	1	death		9	1	death		17	1	death
9	1	death		9	1	death		12	1	death		19	1	death
9	1	death		12	1	death		14	1	death		19	1	death
9	1	death		12	1	death		17	1	death		19	1	death
9	1	death		12	1	death		17	1	death		19	1	death
12	1	death		12	1	death		19	1	death		19	1	death
12	1	death		12	1	death		19	1	death		19	1	death
12	1	death		14	1	death		19	1	death		19	1	death
14	1	death		14	1	death		19	1	death		19	1	death
14	1	death		14	1	death		19	1	death		21	1	death
15	1	death		14	1	death		21	1	death		21	1	death
15	1	death		14	1	death		21	1	death		21	1	death
17	1	death		14	1	death		21	1	death		21	1	death
17	1	death		14	1	death		21	1	death		21	1	death
17	1	death		14	1	death		21	1	death		22	1	death
17	1	death		15	1	death		22	1	death		22	1	death
17	1	death		15	1	death		22	1	death		22	1	death
17	1	death		17	1	death		22	1	death		24	1	death
19	1	death		17	1	death		22	1	death		24	1	death
21	1	death		19	1	death		22	1	death		24	1	death
21	1	death		19	1	death		24	1	death		24	1	death
24	1	death		21	1	death		24	1	death		26	1	death
24	1	death		21	1	death		24	1	death		26	1	death
26	1	death		21	1	death		26	1	death		27	1	death

## Sheet: glp-4 25˚C 3
Publication:				Explanation:
Survival data contact:	david.gems@ucl.ac.uk			Cohort name: as short and precise as possible
Date:	2024-07-12			Description: optional longer description
Species:	C. elegans			Treatment / condition could be WT, chico+/-, CR 50%, drug adminitstration XY, etc
Definition of day 1:	First day of adulthood			Final format [type]-[DB]:[ID]-[dose] [unit]-[starttime] [unit]
Event/death definition:	No response to touch			Please provide database or literature references where appropriate.
Censoring definition:				Type of event: for analysis everything apart from "death" will be interpreted as censor; with different censoring reasons explained in DB but not in analysis from file
Cohort name:	N2			Cohort name:	glp-4(bn2)			Cohort name:	N2 Carb			Cohort name:	glp-4(bn2) Carb
Description:	control			Description:				Description:				Description:
Strain (background):	N2 CGCH			Strain (background):	SS104			Strain (background):	N2 CGCH			Strain (background):	SS104
Sex (gender):	Hermaphrodites			Sex (gender):	Hermaphrodites			Sex (gender):	Hermaphrodites			Sex (gender):	Hermaphrodites
Matings:	Selfing			Matings:	Selfing			Matings:	Selfing			Matings:	Selfing
Temperature:	15ºC until L4, then shift to 25ºC			Temperature:	15ºC until L4, then shift to 25ºC			Temperature:	15ºC until L4, then shift to 25ºC			Temperature:	15ºC until L4, then shift to 25ºC
Humidity:	N/A			Humidity:	N/A			Humidity:	N/A			Humidity:	N/A
Light/dark cycle:	Dark			Light/dark cycle:	Dark			Light/dark cycle:	Dark			Light/dark cycle:	Dark
Noise:	N/A			Noise:	N/A			Noise:	N/A			Noise:	N/A
Food and liquid:	NGM OP50			Food and liquid:	NGM OP50			Food and liquid:	NGM OP50			Food and liquid:	NGM OP50
Housing:	60 mm agar plates			Housing:	60 mm agar plates			Housing:	60 mm agar plates			Housing:	60 mm agar plates
Animals/housing:	30			Animals/housing:	30			Animals/housing:	30			Animals/housing:	30
Group composition:				Group composition:				Group composition:				Group composition:
Treatment / condition:				Treatment / condition:				Treatment / condition:				Treatment / condition:
Time unit:	Days			Time unit:	Days			Time unit:	Days			Time unit:	Days
	60				60				60				60
Age	Number of events	Type of event		Age	Number of events	Type of event		Age	Number of events	Type of event		Age	Number of events	Type of event
4	1	cen		4	1	cen		4	1	cen		4	1	cen
4	1	cen		2	1	cen		4	1	cen		4	1	cen
4	1	cen		4	1	cen		4	1	cen		10	1	cen
7	1	cen		4	1	cen		4	1	cen		16	1	death
4	1	cen		9	1	cen		4	1	cen		16	1	death
4	1	cen		10	1	cen		4	1	cen		16	1	death
4	1	cen		7	1	death		7	1	cen		17	1	death
10	1	cen		7	1	death		9	1	cen		19	1	death
10	1	cen		7	1	death		9	1	cen		19	1	death
5	1	death		7	1	death		9	1	cen		19	1	death
5	1	death		9	1	death		9	1	cen		19	1	death
7	1	death		9	1	death		2	1	cen		21	1	death
7	1	death		9	1	death		4	1	cen		21	1	death
7	1	death		9	1	death		4	1	cen		21	1	death
9	1	death		9	1	death		10	1	death		21	1	death
10	1	death		10	1	death		12	1	death		21	1	death
10	1	death		10	1	death		12	1	death		21	1	death
12	1	death		12	1	death		14	1	death		21	1	death
12	1	death		12	1	death		14	1	death		21	1	death
12	1	death		12	1	death		14	1	death		21	1	death
14	1	death		12	1	death		14	1	death		21	1	death
14	1	death		12	1	death		14	1	death		21	1	death
14	1	death		14	1	death		14	1	death		22	1	death
14	1	death		14	1	death		14	1	death		22	1	death
16	1	death		14	1	death		16	1	death		22	1	death
16	1	death		14	1	death		19	1	death		22	1	death
16	1	death		14	1	death		19	1	death		22	1	death
16	1	death		14	1	death		19	1	death		24	1	death
16	1	death		14	1	death		21	1	death		24	1	death
16	1	death		14	1	death		21	1	death		24	1	death
16	1	death		16	1	death		21	1	death		24	1	death
17	1	death		16	1	death		22	1	death		24	1	death
17	1	death		16	1	death		24	1	death		26	1	death
17	1	death		17	1	death		16	1	death		14	1	death
19	1	death		19	1	death		16	1	death		16	1	death
5	1	death		5	1	death		16	1	death		16	1	death
7	1	death		5	1	death		16	1	death		16	1	death
7	1	death		7	1	death		16	1	death		16	1	death
7	1	death		7	1	death		17	1	death		16	1	death
7	1	death		9	1	death		17	1	death		16	1	death
7	1	death		9	1	death		17	1	death		17	1	death
9	1	death		9	1	death		19	1	death		17	1	death
9	1	death		9	1	death		19	1	death		17	1	death
9	1	death		9	1	death		19	1	death		17	1	death
10	1	death		10	1	death		21	1	death		17	1	death
10	1	death		10	1	death		21	1	death		19	1	death
10	1	death		10	1	death		21	1	death		19	1	death
12	1	death		10	1	death		21	1	death		21	1	death
12	1	death		10	1	death		21	1	death		21	1	death
14	1	death		12	1	death		21	1	death		21	1	death
16	1	death		12	1	death		21	1	death		21	1	death
16	1	death		12	1	death		21	1	death		21	1	death
17	1	death		14	1	death		21	1	death		21	1	death
19	1	death		14	1	death		22	1	death		21	1	death
19	1	death		14	1	death		22	1	death		21	1	death
21	1	death		16	1	death		22	1	death		22	1	death
21	1	death		17	1	death		22	1	death		22	1	death
21	1	death		17	1	death		24	1	death		24	1	death
22	1	death		17	1	death		24	1	death		24	1	death
22	1	death		19	1	death		24	1	death		26	1	death

## Sheet: glp-4 25˚C 4
Publication:				Explanation:
Survival data contact:	david.gems@ucl.ac.uk			Cohort name: as short and precise as possible
Date:	2024-09-08			Description: optional longer description
Species:	C. elegans			Treatment / condition could be WT, chico+/-, CR 50%, drug adminitstration XY, etc
Definition of day 1:	First day of adulthood			Final format [type]-[DB]:[ID]-[dose] [unit]-[starttime] [unit]
Event/death definition:	No response to touch			Please provide database or literature references where appropriate.
Censoring definition:				Type of event: for analysis everything apart from "death" will be interpreted as censor; with different censoring reasons explained in DB but not in analysis from file
Cohort name:	N2			Cohort name:	glp-4(bn2)			Cohort name:	N2 Kan			Cohort name:	glp-4(bn2) Kan
Description:	control			Description:				Description:				Description:
Strain (background):	N2 CGCH			Strain (background):	SS104			Strain (background):	N2 CGCH			Strain (background):	SS104
Sex (gender):	Hermaphrodites			Sex (gender):	Hermaphrodites			Sex (gender):	Hermaphrodites			Sex (gender):	Hermaphrodites
Matings:	Selfing			Matings:	Selfing			Matings:	Selfing			Matings:	Selfing
Temperature:	15ºC until L4, then shift to 25ºC			Temperature:	15ºC until L4, then shift to 25ºC			Temperature:	15ºC until L4, then shift to 25ºC			Temperature:	15ºC until L4, then shift to 25ºC
Humidity:	N/A			Humidity:	N/A			Humidity:	N/A			Humidity:	N/A
Light/dark cycle:	Dark			Light/dark cycle:	Dark			Light/dark cycle:	Dark			Light/dark cycle:	Dark
Noise:	N/A			Noise:	N/A			Noise:	N/A			Noise:	N/A
Food and liquid:	NGM OP50			Food and liquid:	NGM OP50			Food and liquid:	NGM OP50			Food and liquid:	NGM OP50
Housing:	60 mm agar plates			Housing:	60 mm agar plates			Housing:	60 mm agar plates			Housing:	60 mm agar plates
Animals/housing:	30			Animals/housing:	30			Animals/housing:	30			Animals/housing:	30
Group composition:				Group composition:				Group composition:				Group composition:
Treatment / condition:				Treatment / condition:				Treatment / condition:				Treatment / condition:
Time unit:	Days			Time unit:	Days			Time unit:	Days			Time unit:	Days
	60				60				60				60
Age	Number of events	Type of event		Age	Number of events	Type of event		Age	Number of events	Type of event		Age	Number of events	Type of event
4	1	cen		4	1	cen		4	1	cen		22	1	cen
4	1	cen		8	1	cen		4	1	cen		22	1	cen
4	1	cen		13	1	cen		4	1	cen		10	1	death
4	1	cen		4	1	cen		4	1	cen		13	1	death
4	1	cen		6	1	cen		6	1	death		13	1	death
8	1	cen		6	1	death		8	1	death		13	1	death
2	1	cen		6	1	death		10	1	death		15	1	death
4	1	cen		6	1	death		10	1	death		15	1	death
4	1	cen		6	1	death		10	1	death		15	1	death
4	1	cen		6	1	death		10	1	death		15	1	death
4	1	cen		8	1	death		13	1	death		15	1	death
4	1	cen		8	1	death		13	1	death		15	1	death
8	1	cen		8	1	death		13	1	death		18	1	death
6	1	death		8	1	death		13	1	death		18	1	death
6	1	death		8	1	death		15	1	death		18	1	death
6	1	death		8	1	death		15	1	death		18	1	death
6	1	death		8	1	death		18	1	death		19	1	death
6	1	death		8	1	death		18	1	death		19	1	death
6	1	death		8	1	death		18	1	death		19	1	death
6	1	death		8	1	death		18	1	death		19	1	death
6	1	death		8	1	death		18	1	death		19	1	death
8	1	death		8	1	death		18	1	death		19	1	death
8	1	death		8	1	death		19	1	death		22	1	death
8	1	death		10	1	death		19	1	death		22	1	death
8	1	death		10	1	death		19	1	death		22	1	death
10	1	death		10	1	death		19	1	death		22	1	death
13	1	death		10	1	death		22	1	death		22	1	death
13	1	death		10	1	death		22	1	death		22	1	death
13	1	death		13	1	death		22	1	death		24	1	death
13	1	death		13	1	death		24	1	death		24	1	death
13	1	death		15	1	death		26	1	death		26	1	death
13	1	death		19	1	death		8	1	death		29	1	death
15	1	death		6	1	death		8	1	death		13	1	death
15	1	death		6	1	death		8	1	death		13	1	death
18	1	death		6	1	death		10	1	death		13	1	death
19	1	death		6	1	death		10	1	death		13	1	death
22	1	death		6	1	death		10	1	death		13	1	death
4	1	death		8	1	death		10	1	death		15	1	death
4	1	death		8	1	death		10	1	death		15	1	death
6	1	death		8	1	death		13	1	death		18	1	death
6	1	death		8	1	death		13	1	death		18	1	death
6	1	death		8	1	death		13	1	death		18	1	death
6	1	death		8	1	death		15	1	death		18	1	death
6	1	death		8	1	death		15	1	death		18	1	death
8	1	death		10	1	death		15	1	death		18	1	death
8	1	death		10	1	death		15	1	death		18	1	death
8	1	death		10	1	death		15	1	death		19	1	death
8	1	death		10	1	death		15	1	death		19	1	death
8	1	death		10	1	death		18	1	death		22	1	death
8	1	death		13	1	death		18	1	death		22	1	death
8	1	death		13	1	death		19	1	death		22	1	death
10	1	death		13	1	death		19	1	death		22	1	death
10	1	death		13	1	death		19	1	death		22	1	death
13	1	death		13	1	death		22	1	death		22	1	death
13	1	death		13	1	death		22	1	death		22	1	death
13	1	death		15	1	death		22	1	death		22	1	death
15	1	death		18	1	death		22	1	death		24	1	death
15	1	death		18	1	death		24	1	death		24	1	death
22	1	death		22	1	death		26	1	death		26	1	death
24	1	death		24	1	death		26	1	death		29	1	death

## Sheet: glp-4 25˚C 5
Publication:				Explanation:
Survival data contact:	david.gems@ucl.ac.uk			Cohort name: as short and precise as possible
Date:	2024-09-11			Description: optional longer description
Species:	C. elegans			Treatment / condition could be WT, chico+/-, CR 50%, drug adminitstration XY, etc
Definition of day 1:	First day of adulthood			Final format [type]-[DB]:[ID]-[dose] [unit]-[starttime] [unit]
Event/death definition:	No response to touch			Please provide database or literature references where appropriate.
Censoring definition:				Type of event: for analysis everything apart from "death" will be interpreted as censor; with different censoring reasons explained in DB but not in analysis from file
Cohort name:	N2			Cohort name:	glp-4(bn2)			Cohort name:	N2 Kan			Cohort name:	glp-4(bn2) Kan
Description:	control			Description:				Description:				Description:
Strain (background):	N2 CGCH			Strain (background):	SS104			Strain (background):	N2 CGCH			Strain (background):	SS104
Sex (gender):	Hermaphrodites			Sex (gender):	Hermaphrodites			Sex (gender):	Hermaphrodites			Sex (gender):	Hermaphrodites
Matings:	Selfing			Matings:	Selfing			Matings:	Selfing			Matings:	Selfing
Temperature:	15ºC until L4, then shift to 25ºC			Temperature:	15ºC until L4, then shift to 25ºC			Temperature:	15ºC until L4, then shift to 25ºC			Temperature:	15ºC until L4, then shift to 25ºC
Humidity:	N/A			Humidity:	N/A			Humidity:	N/A			Humidity:	N/A
Light/dark cycle:	Dark			Light/dark cycle:	Dark			Light/dark cycle:	Dark			Light/dark cycle:	Dark
Noise:	N/A			Noise:	N/A			Noise:	N/A			Noise:	N/A
Food and liquid:	NGM OP50			Food and liquid:	NGM OP50			Food and liquid:	NGM OP50			Food and liquid:	NGM OP50
Housing:	60 mm agar plates			Housing:	60 mm agar plates			Housing:	60 mm agar plates			Housing:	60 mm agar plates
Animals/housing:	30			Animals/housing:	30			Animals/housing:	30			Animals/housing:	30
Group composition:				Group composition:				Group composition:				Group composition:
Treatment / condition:				Treatment / condition:				Treatment / condition:				Treatment / condition:
Time unit:	Days			Time unit:	Days			Time unit:	Days			Time unit:	Days
	60				60				60				60
Age	Number of events	Type of event		Age	Number of events	Type of event		Age	Number of events	Type of event		Age	Number of events	Type of event
4	1	cen		4	1	cen		4	1	cen		12	1	cen
4	1	cen		7	1	death		4	1	cen		7	1	cen
4	1	cen		7	1	death		4	1	cen		10	1	cen
4	1	cen		7	1	death		4	1	cen		10	1	death
4	1	cen		7	1	death		4	1	cen		10	1	death
4	1	cen		7	1	death		7	1	death		12	1	death
4	1	cen		7	1	death		10	1	death		15	1	death
15	1	cen		7	1	death		10	1	death		15	1	death
7	1	death		10	1	death		10	1	death		15	1	death
7	1	death		10	1	death		12	1	death		15	1	death
7	1	death		10	1	death		12	1	death		15	1	death
7	1	death		10	1	death		12	1	death		16	1	death
7	1	death		10	1	death		15	1	death		16	1	death
7	1	death		10	1	death		15	1	death		16	1	death
7	1	death		10	1	death		16	1	death		19	1	death
7	1	death		10	1	death		16	1	death		19	1	death
7	1	death		10	1	death		19	1	death		19	1	death
10	1	death		12	1	death		19	1	death		19	1	death
10	1	death		12	1	death		19	1	death		19	1	death
10	1	death		12	1	death		19	1	death		21	1	death
10	1	death		12	1	death		19	1	death		21	1	death
10	1	death		12	1	death		19	1	death		21	1	death
10	1	death		15	1	death		19	1	death		21	1	death
12	1	death		16	1	death		19	1	death		21	1	death
12	1	death		16	1	death		19	1	death		21	1	death
12	1	death		19	1	death		21	1	death		21	1	death
15	1	death		19	1	death		21	1	death		21	1	death
15	1	death		19	1	death		21	1	death		23	1	death
15	1	death		21	1	death		23	1	death		23	1	death
16	1	death		21	1	death		23	1	death		23	1	death
19	1	death		7	1	death		23	1	death		26	1	death
19	1	death		7	1	death		23	1	death		26	1	death
21	1	death		7	1	death		26	1	death		15	1	death
21	1	death		7	1	death		26	1	death		16	1	death
23	1	death		7	1	death		7	1	death		16	1	death
7	1	death		7	1	death		7	1	death		16	1	death
7	1	death		7	1	death		10	1	death		19	1	death
7	1	death		10	1	death		10	1	death		19	1	death
7	1	death		10	1	death		12	1	death		19	1	death
7	1	death		10	1	death		12	1	death		19	1	death
7	1	death		10	1	death		15	1	death		21	1	death
10	1	death		10	1	death		15	1	death		21	1	death
10	1	death		10	1	death		16	1	death		21	1	death
10	1	death		10	1	death		19	1	death		21	1	death
10	1	death		10	1	death		19	1	death		21	1	death
10	1	death		10	1	death		19	1	death		21	1	death
10	1	death		10	1	death		19	1	death		21	1	death
10	1	death		10	1	death		19	1	death		21	1	death
10	1	death		12	1	death		21	1	death		23	1	death
10	1	death		12	1	death		21	1	death		23	1	death
12	1	death		15	1	death		21	1	death		23	1	death
15	1	death		15	1	death		23	1	death		23	1	death
15	1	death		15	1	death		23	1	death		23	1	death
15	1	death		15	1	death		23	1	death		23	1	death
15	1	death		15	1	death		23	1	death		23	1	death
16	1	death		15	1	death		23	1	death		26	1	death
16	1	death		16	1	death		23	1	death		26	1	death
19	1	death		19	1	death		26	1	death		26	1	death
21	1	death		19	1	death		26	1	death		26	1	death
23	1	death		19	1	death		26	1	death		28	1	death

[truncated: 36 more sheets: glp-4 25˚C 6, daf-16 25˚C 1, daf-16 25˚C 2, daf-16 25˚C 3, daf-16 25˚C 4, daf-12 25˚C 1, daf-12 25˚C 2, daf-12 25˚C 3, daf-12 25˚C 4, daf-12 25˚C 5, glp-4 FUDR 1, glp-4 FUDR 2, glp-4 FUDR 3, N2 25˚C 1, N2 25˚C 2, N2 25˚C 3, N2 males 20˚C 1 , N2 males 20˚C 2, N2 males 20˚C 3, N2 Carb 20˚C 1 …]
